# Supplementary material for: Linear programming model can explain respiration of fermentation products
Source: PLoS One. 2018 Feb 7;13(2):e0191803. doi: 10.1371/journal.pone.0191803 (PMC5802903; doi:10.1371/journal.pone.0191803)
Supplement: S1 Parameter Values — (CSV) [file pone.0191803.s001.csv]

Data Parameter Values
scenario	#	2	3	4	5	6	7	8
ATP from Glycolysis	m_1	2	2	2	2	2	2	2
ATP from Fermentation	m_2	0	0	0	0	0	0	0
ATP from TCA+phosphorylation	m_3	30	30	30	30	30	30	30
internal protein resource cost Glycolysis	alpha 1	1	1	1	1	1	1	1
internal protein resource cost Fermentation	alpha 2	1	1	1	1	1	1	1
internal protein resource cost TCA+phosphorylation	alpha 3	10	50	10	10	50	50	50
internal protein resource cost Reverse Fermentation	alpha 2 hat	1	1	1	1	1	1	1
internal protein resource load limit	Gamma	200	200	200	200	200	200	200
Substrate uptake limit	V1	none	none	25	3.92	25	3.92	2.00
